# Supplementary material for: Causal effects of gut microbiota on multiple sclerosis: A two‐sample Mendelian randomization study
Source: Brain Behav. 2024 Jun 19;14(6):e3593. doi: 10.1002/brb3.3593 (PMC11186842; doi:10.1002/brb3.3593)
Supplement: Supplementary file 1 — Supporting Information [file BRB3-14-e3593-s001.xlsx]

## Sheet: Sheet1
Table S1 Genes that potentially mediate the causal relationship between MS and specific gut microbiota taxa.
Gut	genus Anaerofi-lum id.2053	genus Rumino-coccus2 id.11374	genus Rumino- coccaceae UCG003 id.11361	genus Rumini-clostridium5 id.11355	genus Anaer- otruncus id.2054
Causal genes	GRIN3A	TSPAN13	KCNC2	EVA1C	FMN1
	DCDC2C	PRKAG2	PREP	ASAP1	PCSK5
	LINC02688	VPS13A	LOC107985870	CDH4	MED12L
	ZNF695	COL5A1	GJD2-DT	CAMK1D	MIR3681HG
	G2E3-AS1		FUT2	LINC02635	LINC01048
	GRIP1			LINC02188	LOC105370579
				LOC124906243
